# Supplementary material for: Endothelial Microsomal Prostaglandin E Synthetase-1 Upregulates Vascularity and Endothelial Interleukin-1β in Deteriorative Progression of Experimental Autoimmune Encephalomyelitis
Source: Int J Mol Sci. 2018 Nov 19;19(11):3647. doi: 10.3390/ijms19113647 (PMC6274996; doi:10.3390/ijms19113647)
Supplement: Supplementary file 1 [file ijms-19-03647-s001.zip]

Archive with 2 entries (2 files):
- Supplementary Figure 1.docx
- Supplementary Figure 1.pdf
